# Supplementary material for: Establishment of a neutrophil extracellular trap-related prognostic signature for colorectal cancer liver metastasis and expression validation of CYP4F3
Source: Clin Exp Med. 2024 May 25;24(1):112. doi: 10.1007/s10238-024-01378-0 (PMC11127854; doi:10.1007/s10238-024-01378-0)
Supplement: Supplementary file 2 — Supplementary file2 (XLSX 33 KB) [file 10238_2024_1378_MOESM2_ESM.xlsx]

## Sheet: Sheet1
series	ID	tissue
GSE81582	GSM2157192	colorectal cancer
GSE81582	GSM2157193	colorectal cancer
GSE81582	GSM2157194	colorectal cancer
GSE81582	GSM2157195	colorectal cancer
GSE81582	GSM2157196	colorectal cancer
GSE81582	GSM2157197	colorectal cancer
GSE81582	GSM2157198	colorectal cancer
GSE81582	GSM2157199	colorectal cancer
GSE81582	GSM2157200	colorectal cancer
GSE81582	GSM2157201	colorectal cancer
GSE81582	GSM2157202	colorectal cancer
GSE81582	GSM2157203	colorectal cancer
GSE81582	GSM2157204	colorectal cancer
GSE81582	GSM2157205	colorectal cancer
GSE81582	GSM2157206	colorectal cancer
GSE81582	GSM2157207	colorectal cancer
GSE81582	GSM2157208	colorectal cancer
GSE81582	GSM2157209	colorectal cancer
GSE81582	GSM2157210	colorectal cancer
GSE81582	GSM2157211	colorectal cancer
GSE81582	GSM2157212	colorectal cancer
GSE81582	GSM2157213	colorectal cancer
GSE81582	GSM2157214	colorectal cancer
GSE81582	GSM2157173	colorectal cancer liver metastasis
GSE81582	GSM2157174	colorectal cancer liver metastasis
GSE81582	GSM2157175	colorectal cancer liver metastasis
GSE81582	GSM2157176	colorectal cancer liver metastasis
GSE81582	GSM2157177	colorectal cancer liver metastasis
GSE81582	GSM2157178	colorectal cancer liver metastasis
GSE81582	GSM2157179	colorectal cancer liver metastasis
GSE81582	GSM2157180	colorectal cancer liver metastasis
GSE81582	GSM2157181	colorectal cancer liver metastasis
GSE81582	GSM2157182	colorectal cancer liver metastasis
GSE81582	GSM2157183	colorectal cancer liver metastasis
GSE81582	GSM2157184	colorectal cancer liver metastasis
GSE81582	GSM2157185	colorectal cancer liver metastasis
GSE81582	GSM2157186	colorectal cancer liver metastasis
GSE81582	GSM2157187	colorectal cancer liver metastasis
GSE81582	GSM2157188	colorectal cancer liver metastasis
GSE81582	GSM2157189	colorectal cancer liver metastasis
GSE81582	GSM2157190	colorectal cancer liver metastasis
GSE81582	GSM2157191	colorectal cancer liver metastasis
GSE41258	GSM1012286	colorectal cancer
GSE41258	GSM1012297	colorectal cancer
GSE41258	GSM1012303	colorectal cancer
GSE41258	GSM1012305	colorectal cancer
GSE41258	GSM1012307	colorectal cancer
GSE41258	GSM1012308	colorectal cancer
GSE41258	GSM1012310	colorectal cancer
GSE41258	GSM1012312	colorectal cancer
GSE41258	GSM1012314	colorectal cancer
GSE41258	GSM1012316	colorectal cancer
GSE41258	GSM1012317	colorectal cancer
GSE41258	GSM1012319	colorectal cancer
GSE41258	GSM1012320	colorectal cancer
GSE41258	GSM1012322	colorectal cancer
GSE41258	GSM1012324	colorectal cancer
GSE41258	GSM1012325	colorectal cancer
GSE41258	GSM1012326	colorectal cancer
GSE41258	GSM1012328	colorectal cancer
GSE41258	GSM1012331	colorectal cancer
GSE41258	GSM1012334	colorectal cancer
GSE41258	GSM1012336	colorectal cancer
GSE41258	GSM1012338	colorectal cancer
GSE41258	GSM1012339	colorectal cancer
GSE41258	GSM1012341	colorectal cancer
GSE41258	GSM1012344	colorectal cancer
GSE41258	GSM1012346	colorectal cancer
GSE41258	GSM1012350	colorectal cancer
GSE41258	GSM1012352	colorectal cancer
GSE41258	GSM1012354	colorectal cancer
GSE41258	GSM1012356	colorectal cancer
GSE41258	GSM1012358	colorectal cancer
GSE41258	GSM1012361	colorectal cancer
GSE41258	GSM1012363	colorectal cancer
GSE41258	GSM1012364	colorectal cancer
GSE41258	GSM1012366	colorectal cancer
GSE41258	GSM1012367	colorectal cancer
GSE41258	GSM1012368	colorectal cancer
GSE41258	GSM1012370	colorectal cancer
GSE41258	GSM1012371	colorectal cancer
GSE41258	GSM1012373	colorectal cancer
GSE41258	GSM1012374	colorectal cancer
GSE41258	GSM1012375	colorectal cancer
GSE41258	GSM1012376	colorectal cancer
GSE41258	GSM1012379	colorectal cancer
GSE41258	GSM1012381	colorectal cancer
GSE41258	GSM1012384	colorectal cancer
GSE41258	GSM1012385	colorectal cancer
GSE41258	GSM1012386	colorectal cancer
GSE41258	GSM1012387	colorectal cancer
GSE41258	GSM1012389	colorectal cancer
GSE41258	GSM1012391	colorectal cancer
GSE41258	GSM1012392	colorectal cancer
GSE41258	GSM1012393	colorectal cancer
GSE41258	GSM1012395	colorectal cancer
GSE41258	GSM1012396	colorectal cancer
GSE41258	GSM1012397	colorectal cancer
GSE41258	GSM1012398	colorectal cancer
GSE41258	GSM1012399	colorectal cancer
GSE41258	GSM1012400	colorectal cancer
GSE41258	GSM1012401	colorectal cancer
GSE41258	GSM1012405	colorectal cancer
GSE41258	GSM1012407	colorectal cancer
GSE41258	GSM1012408	colorectal cancer
GSE41258	GSM1012409	colorectal cancer
GSE41258	GSM1012410	colorectal cancer
GSE41258	GSM1012411	colorectal cancer
GSE41258	GSM1012412	colorectal cancer
GSE41258	GSM1012413	colorectal cancer
GSE41258	GSM1012414	colorectal cancer
GSE41258	GSM1012416	colorectal cancer
GSE41258	GSM1012419	colorectal cancer
GSE41258	GSM1012421	colorectal cancer
GSE41258	GSM1012423	colorectal cancer
GSE41258	GSM1012424	colorectal cancer
GSE41258	GSM1012426	colorectal cancer
GSE41258	GSM1012427	colorectal cancer
GSE41258	GSM1012428	colorectal cancer
GSE41258	GSM1012429	colorectal cancer
GSE41258	GSM1012432	colorectal cancer
GSE41258	GSM1012434	colorectal cancer
GSE41258	GSM1012437	colorectal cancer
GSE41258	GSM1012439	colorectal cancer
GSE41258	GSM1012440	colorectal cancer
GSE41258	GSM1012441	colorectal cancer
GSE41258	GSM1012442	colorectal cancer
GSE41258	GSM1012445	colorectal cancer
GSE41258	GSM1012446	colorectal cancer
GSE41258	GSM1012447	colorectal cancer
GSE41258	GSM1012451	colorectal cancer
GSE41258	GSM1012455	colorectal cancer
GSE41258	GSM1012456	colorectal cancer
GSE41258	GSM1012461	colorectal cancer
GSE41258	GSM1012462	colorectal cancer
GSE41258	GSM1012463	colorectal cancer
GSE41258	GSM1012467	colorectal cancer
GSE41258	GSM1012468	colorectal cancer
GSE41258	GSM1012469	colorectal cancer
GSE41258	GSM1012471	colorectal cancer
GSE41258	GSM1012474	colorectal cancer
GSE41258	GSM1012478	colorectal cancer
GSE41258	GSM1012479	colorectal cancer
GSE41258	GSM1012486	colorectal cancer
GSE41258	GSM1012488	colorectal cancer
GSE41258	GSM1012489	colorectal cancer
GSE41258	GSM1012490	colorectal cancer
GSE41258	GSM1012492	colorectal cancer
GSE41258	GSM1012494	colorectal cancer
GSE41258	GSM1012495	colorectal cancer
GSE41258	GSM1012499	colorectal cancer
GSE41258	GSM1012500	colorectal cancer
GSE41258	GSM1012502	colorectal cancer
GSE41258	GSM1012507	colorectal cancer
GSE41258	GSM1012509	colorectal cancer
GSE41258	GSM1012510	colorectal cancer
GSE41258	GSM1012511	colorectal cancer
GSE41258	GSM1012513	colorectal cancer
GSE41258	GSM1012525	colorectal cancer
GSE41258	GSM1012526	colorectal cancer
GSE41258	GSM1012527	colorectal cancer
GSE41258	GSM1012528	colorectal cancer
GSE41258	GSM1012529	colorectal cancer
GSE41258	GSM1012531	colorectal cancer
GSE41258	GSM1012532	colorectal cancer
GSE41258	GSM1012533	colorectal cancer
GSE41258	GSM1012535	colorectal cancer
GSE41258	GSM1012536	colorectal cancer
GSE41258	GSM1012538	colorectal cancer
GSE41258	GSM1012539	colorectal cancer
GSE41258	GSM1012541	colorectal cancer
GSE41258	GSM1012542	colorectal cancer
GSE41258	GSM1012543	colorectal cancer
GSE41258	GSM1012544	colorectal cancer
GSE41258	GSM1012546	colorectal cancer
GSE41258	GSM1012547	colorectal cancer
GSE41258	GSM1012549	colorectal cancer
GSE41258	GSM1012553	colorectal cancer
GSE41258	GSM1012558	colorectal cancer
GSE41258	GSM1012561	colorectal cancer
GSE41258	GSM1012562	colorectal cancer
GSE41258	GSM1012564	colorectal cancer
GSE41258	GSM1012565	colorectal cancer
GSE41258	GSM1012567	colorectal cancer
GSE41258	GSM1012569	colorectal cancer
GSE41258	GSM1012570	colorectal cancer
GSE41258	GSM1012571	colorectal cancer
GSE41258	GSM1012572	colorectal cancer
GSE41258	GSM1012574	colorectal cancer
GSE41258	GSM1012576	colorectal cancer
GSE41258	GSM1012577	colorectal cancer
GSE41258	GSM1012578	colorectal cancer
GSE41258	GSM1012579	colorectal cancer
GSE41258	GSM1012580	colorectal cancer
GSE41258	GSM1012583	colorectal cancer
GSE41258	GSM1012584	colorectal cancer
GSE41258	GSM1012586	colorectal cancer
GSE41258	GSM1012587	colorectal cancer
GSE41258	GSM1012588	colorectal cancer
GSE41258	GSM1012589	colorectal cancer
GSE41258	GSM1012591	colorectal cancer
GSE41258	GSM1012593	colorectal cancer
GSE41258	GSM1012595	colorectal cancer
GSE41258	GSM1012596	colorectal cancer
GSE41258	GSM1012597	colorectal cancer
GSE41258	GSM1012600	colorectal cancer
GSE41258	GSM1012602	colorectal cancer
GSE41258	GSM1012604	colorectal cancer
GSE41258	GSM1012605	colorectal cancer
GSE41258	GSM1012611	colorectal cancer
GSE41258	GSM1012615	colorectal cancer
GSE41258	GSM1012616	colorectal cancer
GSE41258	GSM1012617	colorectal cancer
GSE41258	GSM1012618	colorectal cancer
GSE41258	GSM1012619	colorectal cancer
GSE41258	GSM1012620	colorectal cancer
GSE41258	GSM1012622	colorectal cancer
GSE41258	GSM1012624	colorectal cancer
GSE41258	GSM1012627	colorectal cancer
GSE41258	GSM1012629	colorectal cancer
GSE41258	GSM1012631	colorectal cancer
GSE41258	GSM1012634	colorectal cancer
GSE41258	GSM1012635	colorectal cancer
GSE41258	GSM1012639	colorectal cancer
GSE41258	GSM1012643	colorectal cancer
GSE41258	GSM1012645	colorectal cancer
GSE41258	GSM1012647	colorectal cancer
GSE41258	GSM1012651	colorectal cancer
GSE41258	GSM1012279	colorectal cancer liver metastasis
GSE41258	GSM1012280	colorectal cancer liver metastasis
GSE41258	GSM1012281	colorectal cancer liver metastasis
GSE41258	GSM1012282	colorectal cancer liver metastasis
GSE41258	GSM1012283	colorectal cancer liver metastasis
GSE41258	GSM1012284	colorectal cancer liver metastasis
GSE41258	GSM1012285	colorectal cancer liver metastasis
GSE41258	GSM1012287	colorectal cancer liver metastasis
GSE41258	GSM1012288	colorectal cancer liver metastasis
GSE41258	GSM1012289	colorectal cancer liver metastasis
GSE41258	GSM1012290	colorectal cancer liver metastasis
GSE41258	GSM1012291	colorectal cancer liver metastasis
GSE41258	GSM1012292	colorectal cancer liver metastasis
GSE41258	GSM1012293	colorectal cancer liver metastasis
GSE41258	GSM1012296	colorectal cancer liver metastasis
GSE41258	GSM1012418	colorectal cancer liver metastasis
GSE41258	GSM1012452	colorectal cancer liver metastasis
GSE41258	GSM1012453	colorectal cancer liver metastasis
GSE41258	GSM1012457	colorectal cancer liver metastasis
GSE41258	GSM1012460	colorectal cancer liver metastasis
GSE41258	GSM1012470	colorectal cancer liver metastasis
GSE41258	GSM1012472	colorectal cancer liver metastasis
GSE41258	GSM1012475	colorectal cancer liver metastasis
GSE41258	GSM1012476	colorectal cancer liver metastasis
GSE41258	GSM1012480	colorectal cancer liver metastasis
GSE41258	GSM1012484	colorectal cancer liver metastasis
GSE41258	GSM1012485	colorectal cancer liver metastasis
GSE41258	GSM1012501	colorectal cancer liver metastasis
GSE41258	GSM1012506	colorectal cancer liver metastasis
GSE41258	GSM1012518	colorectal cancer liver metastasis
GSE41258	GSM1012520	colorectal cancer liver metastasis
GSE41258	GSM1012521	colorectal cancer liver metastasis
GSE41258	GSM1012522	colorectal cancer liver metastasis
GSE41258	GSM1012523	colorectal cancer liver metastasis
GSE41258	GSM1012524	colorectal cancer liver metastasis
GSE41258	GSM1012552	colorectal cancer liver metastasis
GSE41258	GSM1012557	colorectal cancer liver metastasis
GSE41258	GSM1012559	colorectal cancer liver metastasis
GSE41258	GSM1012560	colorectal cancer liver metastasis
GSE41258	GSM1012566	colorectal cancer liver metastasis
GSE41258	GSM1012610	colorectal cancer liver metastasis
GSE41258	GSM1012614	colorectal cancer liver metastasis
GSE41258	GSM1012633	colorectal cancer liver metastasis
GSE41258	GSM1012638	colorectal cancer liver metastasis
GSE41258	GSM1012642	colorectal cancer liver metastasis
GSE41258	GSM1012650	colorectal cancer liver metastasis
GSE41258	GSM1012655	colorectal cancer liver metastasis
GSE73255	GSM1944071	colorectal cancer
GSE73255	GSM1944072	colorectal cancer
GSE73255	GSM1944073	colorectal cancer
GSE73255	GSM1944074	colorectal cancer
GSE73255	GSM1944075	colorectal cancer
GSE73255	GSM1944076	colorectal cancer
GSE73255	GSM1889582	colorectal cancer liver metastasis
GSE73255	GSM1889583	colorectal cancer liver metastasis
GSE73255	GSM1889584	colorectal cancer liver metastasis
GSE73255	GSM1889585	colorectal cancer liver metastasis
GSE73255	GSM1889586	colorectal cancer liver metastasis
GSE73255	GSM1889587	colorectal cancer liver metastasis
GSE73255	GSM1889588	colorectal cancer liver metastasis
GSE73255	GSM1889589	colorectal cancer liver metastasis
GSE73255	GSM1889590	colorectal cancer liver metastasis
GSE73255	GSM1889591	colorectal cancer liver metastasis
GSE73255	GSM1889592	colorectal cancer liver metastasis
GSE73255	GSM1889593	colorectal cancer liver metastasis
GSE73255	GSM1889594	colorectal cancer liver metastasis
GSE73255	GSM1889595	colorectal cancer liver metastasis
GSE73255	GSM1889596	colorectal cancer liver metastasis
GSE73255	GSM1889597	colorectal cancer liver metastasis
GSE73255	GSM1889598	colorectal cancer liver metastasis
GSE73255	GSM1889599	colorectal cancer liver metastasis
GSE73255	GSM1889600	colorectal cancer liver metastasis
GSE73255	GSM1889601	colorectal cancer liver metastasis
GSE73255	GSM1889602	colorectal cancer liver metastasis
GSE73255	GSM1889603	colorectal cancer liver metastasis
GSE73255	GSM1889604	colorectal cancer liver metastasis
GSE73255	GSM1889605	colorectal cancer liver metastasis
GSE73255	GSM1889606	colorectal cancer liver metastasis
GSE73255	GSM1889607	colorectal cancer liver metastasis
GSE73255	GSM1889608	colorectal cancer liver metastasis
GSE73255	GSM1889609	colorectal cancer liver metastasis
GSE73255	GSM1889610	colorectal cancer liver metastasis
GSE73255	GSM1889611	colorectal cancer liver metastasis
GSE73255	GSM1889612	colorectal cancer liver metastasis
GSE73255	GSM1889613	colorectal cancer liver metastasis
GSE73255	GSM1889614	colorectal cancer liver metastasis
GSE73255	GSM1889615	colorectal cancer liver metastasis
GSE73255	GSM1889616	colorectal cancer liver metastasis
GSE73255	GSM1889617	colorectal cancer liver metastasis
GSE73255	GSM1889618	colorectal cancer liver metastasis
GSE73255	GSM1889619	colorectal cancer liver metastasis
GSE73255	GSM1889620	colorectal cancer liver metastasis
GSE73255	GSM1889621	colorectal cancer liver metastasis
GSE73255	GSM1889622	colorectal cancer liver metastasis
GSE73255	GSM1889623	colorectal cancer liver metastasis
GSE73255	GSM1889624	colorectal cancer liver metastasis
GSE73255	GSM1889625	colorectal cancer liver metastasis
GSE73255	GSM1889626	colorectal cancer liver metastasis
GSE73255	GSM1889627	colorectal cancer liver metastasis
GSE73255	GSM1889628	colorectal cancer liver metastasis
GSE73255	GSM1889629	colorectal cancer liver metastasis
GSE73255	GSM1889630	colorectal cancer liver metastasis
GSE73255	GSM1889631	colorectal cancer liver metastasis
GSE73255	GSM1889632	colorectal cancer liver metastasis
GSE73255	GSM1889633	colorectal cancer liver metastasis
GSE73255	GSM1889634	colorectal cancer liver metastasis
GSE73255	GSM1889635	colorectal cancer liver metastasis
GSE73255	GSM1889636	colorectal cancer liver metastasis
GSE73255	GSM1889637	colorectal cancer liver metastasis
GSE73255	GSM1889638	colorectal cancer liver metastasis
GSE73255	GSM1889639	colorectal cancer liver metastasis
GSE73255	GSM1889640	colorectal cancer liver metastasis
GSE73255	GSM1889641	colorectal cancer liver metastasis
GSE73255	GSM1889642	colorectal cancer liver metastasis
GSE73255	GSM1889643	colorectal cancer liver metastasis
GSE73255	GSM1889644	colorectal cancer liver metastasis
GSE73255	GSM1889645	colorectal cancer liver metastasis
GSE73255	GSM1889646	colorectal cancer liver metastasis
GSE73255	GSM1889647	colorectal cancer liver metastasis
GSE73255	GSM1889648	colorectal cancer liver metastasis
GSE73255	GSM1889649	colorectal cancer liver metastasis
GSE73255	GSM1889650	colorectal cancer liver metastasis
GSE73255	GSM1889651	colorectal cancer liver metastasis
GSE73255	GSM1889652	colorectal cancer liver metastasis
GSE73255	GSM1889653	colorectal cancer liver metastasis
GSE73255	GSM1889654	colorectal cancer liver metastasis
GSE73255	GSM1889655	colorectal cancer liver metastasis
GSE73255	GSM1889656	colorectal cancer liver metastasis
GSE73255	GSM1889657	colorectal cancer liver metastasis
GSE73255	GSM1889658	colorectal cancer liver metastasis
GSE73255	GSM1889659	colorectal cancer liver metastasis
GSE73255	GSM1889660	colorectal cancer liver metastasis
GSE73255	GSM1889661	colorectal cancer liver metastasis
GSE73255	GSM1889662	colorectal cancer liver metastasis
GSE73255	GSM1889663	colorectal cancer liver metastasis
GSE73255	GSM1889664	colorectal cancer liver metastasis
GSE73255	GSM1889665	colorectal cancer liver metastasis
GSE73255	GSM1889666	colorectal cancer liver metastasis
GSE73255	GSM1889667	colorectal cancer liver metastasis
GSE73255	GSM1889668	colorectal cancer liver metastasis
GSE73255	GSM1889669	colorectal cancer liver metastasis
GSE73255	GSM1889670	colorectal cancer liver metastasis
GSE73255	GSM1889671	colorectal cancer liver metastasis
GSE73255	GSM1889672	colorectal cancer liver metastasis
GSE73255	GSM1889673	colorectal cancer liver metastasis
GSE73255	GSM1889674	colorectal cancer liver metastasis
GSE73255	GSM1889675	colorectal cancer liver metastasis
GSE73255	GSM1889676	colorectal cancer liver metastasis
GSE73255	GSM1889677	colorectal cancer liver metastasis
GSE73255	GSM1889678	colorectal cancer liver metastasis
GSE73255	GSM1889679	colorectal cancer liver metastasis
GSE73255	GSM1889680	colorectal cancer liver metastasis
GSE73255	GSM1889681	colorectal cancer liver metastasis
GSE73255	GSM1889682	colorectal cancer liver metastasis
GSE73255	GSM1889683	colorectal cancer liver metastasis
GSE73255	GSM1889684	colorectal cancer liver metastasis
GSE73255	GSM1889685	colorectal cancer liver metastasis
GSE73255	GSM1889686	colorectal cancer liver metastasis
GSE73255	GSM1889687	colorectal cancer liver metastasis
GSE73255	GSM1889688	colorectal cancer liver metastasis
GSE73255	GSM1889689	colorectal cancer liver metastasis
GSE73255	GSM1889690	colorectal cancer liver metastasis
GSE73255	GSM1889691	colorectal cancer liver metastasis
GSE73255	GSM1889692	colorectal cancer liver metastasis
GSE73255	GSM1889693	colorectal cancer liver metastasis
GSE73255	GSM1889694	colorectal cancer liver metastasis
GSE73255	GSM1889695	colorectal cancer liver metastasis
GSE73255	GSM1889696	colorectal cancer liver metastasis
GSE73255	GSM1889697	colorectal cancer liver metastasis
GSE73255	GSM1889698	colorectal cancer liver metastasis
GSE73255	GSM1889699	colorectal cancer liver metastasis
GSE73255	GSM1889700	colorectal cancer liver metastasis
GSE73255	GSM1889701	colorectal cancer liver metastasis
GSE73255	GSM1889702	colorectal cancer liver metastasis
GSE73255	GSM1889703	colorectal cancer liver metastasis
GSE73255	GSM1889704	colorectal cancer liver metastasis
GSE73255	GSM1889705	colorectal cancer liver metastasis
GSE73255	GSM1889706	colorectal cancer liver metastasis
GSE73255	GSM1889707	colorectal cancer liver metastasis
GSE73255	GSM1889708	colorectal cancer liver metastasis
GSE73255	GSM1889709	colorectal cancer liver metastasis
GSE73255	GSM1889710	colorectal cancer liver metastasis
GSE73255	GSM1889711	colorectal cancer liver metastasis
GSE73255	GSM1889712	colorectal cancer liver metastasis
GSE73255	GSM1889713	colorectal cancer liver metastasis
GSE73255	GSM1889714	colorectal cancer liver metastasis
GSE73255	GSM1889715	colorectal cancer liver metastasis
GSE73255	GSM1889716	colorectal cancer liver metastasis
GSE73255	GSM1889717	colorectal cancer liver metastasis
GSE73255	GSM1889718	colorectal cancer liver metastasis
GSE73255	GSM1889719	colorectal cancer liver metastasis
GSE73255	GSM1889720	colorectal cancer liver metastasis
GSE73255	GSM1889721	colorectal cancer liver metastasis
GSE73255	GSM1889722	colorectal cancer liver metastasis
GSE73255	GSM1889723	colorectal cancer liver metastasis
GSE73255	GSM1889724	colorectal cancer liver metastasis
GSE73255	GSM1889725	colorectal cancer liver metastasis
GSE73255	GSM1889726	colorectal cancer liver metastasis
GSE73255	GSM1889727	colorectal cancer liver metastasis
GSE73255	GSM1889728	colorectal cancer liver metastasis
GSE73255	GSM1889729	colorectal cancer liver metastasis
GSE73255	GSM1889730	colorectal cancer liver metastasis
GSE73255	GSM1889731	colorectal cancer liver metastasis
GSE73255	GSM1889732	colorectal cancer liver metastasis
GSE73255	GSM1889733	colorectal cancer liver metastasis
GSE73255	GSM1889734	colorectal cancer liver metastasis
GSE73255	GSM1889735	colorectal cancer liver metastasis
GSE73255	GSM1889736	colorectal cancer liver metastasis
GSE73255	GSM1889737	colorectal cancer liver metastasis
GSE73255	GSM1889738	colorectal cancer liver metastasis
GSE73255	GSM1889739	colorectal cancer liver metastasis
GSE73255	GSM1889740	colorectal cancer liver metastasis
GSE73255	GSM1889741	colorectal cancer liver metastasis
GSE73255	GSM1889742	colorectal cancer liver metastasis
GSE73255	GSM1889743	colorectal cancer liver metastasis
GSE73255	GSM1889744	colorectal cancer liver metastasis
GSE73255	GSM1889745	colorectal cancer liver metastasis
GSE73255	GSM1889746	colorectal cancer liver metastasis
GSE73255	GSM1889747	colorectal cancer liver metastasis
GSE73255	GSM1889748	colorectal cancer liver metastasis
GSE73255	GSM1889749	colorectal cancer liver metastasis
GSE73255	GSM1889750	colorectal cancer liver metastasis
GSE73255	GSM1889751	colorectal cancer liver metastasis
GSE73255	GSM1889752	colorectal cancer liver metastasis
GSE73255	GSM1889753	colorectal cancer liver metastasis
GSE73255	GSM1889754	colorectal cancer liver metastasis
GSE73255	GSM1889755	colorectal cancer liver metastasis
GSE73255	GSM1889756	colorectal cancer liver metastasis
GSE73255	GSM1889757	colorectal cancer liver metastasis
GSE73255	GSM1889758	colorectal cancer liver metastasis
GSE73255	GSM1889759	colorectal cancer liver metastasis
GSE73255	GSM1889760	colorectal cancer liver metastasis
GSE73255	GSM1889761	colorectal cancer liver metastasis
GSE73255	GSM1889762	colorectal cancer liver metastasis
GSE73255	GSM1889763	colorectal cancer liver metastasis
GSE73255	GSM1889764	colorectal cancer liver metastasis
GSE73255	GSM1889765	colorectal cancer liver metastasis
GSE73255	GSM1889766	colorectal cancer liver metastasis
GSE49355	GSM1197996	colorectal cancer
GSE49355	GSM1198001	colorectal cancer
GSE49355	GSM1198006	colorectal cancer
GSE49355	GSM1198007	colorectal cancer
GSE49355	GSM1198010	colorectal cancer
GSE49355	GSM1198012	colorectal cancer
GSE49355	GSM1198014	colorectal cancer
GSE49355	GSM1198018	colorectal cancer
GSE49355	GSM1198020	colorectal cancer
GSE49355	GSM1198026	colorectal cancer
GSE49355	GSM1198028	colorectal cancer
GSE49355	GSM1198029	colorectal cancer
GSE49355	GSM1198030	colorectal cancer
GSE49355	GSM1198035	colorectal cancer
GSE49355	GSM1198037	colorectal cancer
GSE49355	GSM1198041	colorectal cancer
GSE49355	GSM1198043	colorectal cancer
GSE49355	GSM1198046	colorectal cancer
GSE49355	GSM1198048	colorectal cancer
GSE49355	GSM1198051	colorectal cancer
GSE49355	GSM1197998	colorectal cancer liver metastasis
GSE49355	GSM1197999	colorectal cancer liver metastasis
GSE49355	GSM1198000	colorectal cancer liver metastasis
GSE49355	GSM1198004	colorectal cancer liver metastasis
GSE49355	GSM1198008	colorectal cancer liver metastasis
GSE49355	GSM1198009	colorectal cancer liver metastasis
GSE49355	GSM1198011	colorectal cancer liver metastasis
GSE49355	GSM1198017	colorectal cancer liver metastasis
GSE49355	GSM1198019	colorectal cancer liver metastasis
GSE49355	GSM1198022	colorectal cancer liver metastasis
GSE49355	GSM1198023	colorectal cancer liver metastasis
GSE49355	GSM1198025	colorectal cancer liver metastasis
GSE49355	GSM1198031	colorectal cancer liver metastasis
GSE49355	GSM1198033	colorectal cancer liver metastasis
GSE49355	GSM1198036	colorectal cancer liver metastasis
GSE49355	GSM1198039	colorectal cancer liver metastasis
GSE49355	GSM1198042	colorectal cancer liver metastasis
GSE49355	GSM1198049	colorectal cancer liver metastasis
GSE49355	GSM1198052	colorectal cancer liver metastasis

## Sheet: Sheet2
series	ID	tissue	liver metastasis
GSE14095	GSM353666	colorectal cancer	N
GSE14095	GSM353667	colorectal cancer	N
GSE14095	GSM353668	colorectal cancer	N
GSE14095	GSM353669	colorectal cancer	N
GSE14095	GSM353670	colorectal cancer	N
GSE14095	GSM353671	colorectal cancer	N
GSE14095	GSM353674	colorectal cancer	N
GSE14095	GSM353678	colorectal cancer	N
GSE14095	GSM353679	colorectal cancer	N
GSE14095	GSM353680	colorectal cancer	N
GSE14095	GSM353683	colorectal cancer	N
GSE14095	GSM353684	colorectal cancer	N
GSE14095	GSM353686	colorectal cancer	N
GSE14095	GSM353687	colorectal cancer	N
GSE14095	GSM353691	colorectal cancer	N
GSE14095	GSM353692	colorectal cancer	N
GSE14095	GSM353693	colorectal cancer	N
GSE14095	GSM353694	colorectal cancer	N
GSE14095	GSM353695	colorectal cancer	N
GSE14095	GSM353696	colorectal cancer	N
GSE14095	GSM353697	colorectal cancer	N
GSE14095	GSM353698	colorectal cancer	N
GSE14095	GSM353699	colorectal cancer	N
GSE14095	GSM353700	colorectal cancer	N
GSE14095	GSM353701	colorectal cancer	N
GSE14095	GSM353702	colorectal cancer	N
GSE14095	GSM353705	colorectal cancer	N
GSE14095	GSM353706	colorectal cancer	N
GSE14095	GSM353707	colorectal cancer	N
GSE14095	GSM353709	colorectal cancer	N
GSE14095	GSM353710	colorectal cancer	N
GSE14095	GSM353711	colorectal cancer	N
GSE14095	GSM353712	colorectal cancer	N
GSE14095	GSM353713	colorectal cancer	N
GSE14095	GSM353714	colorectal cancer	N
GSE14095	GSM353736	colorectal cancer	N
GSE14095	GSM353747	colorectal cancer	N
GSE14095	GSM353749	colorectal cancer	N
GSE14095	GSM353750	colorectal cancer	N
GSE14095	GSM353751	colorectal cancer	N
GSE14095	GSM353752	colorectal cancer	N
GSE14095	GSM353754	colorectal cancer	N
GSE14095	GSM353755	colorectal cancer	N
GSE14095	GSM353756	colorectal cancer	N
GSE14095	GSM353758	colorectal cancer	N
GSE14095	GSM353759	colorectal cancer	N
GSE14095	GSM353760	colorectal cancer	N
GSE14095	GSM353761	colorectal cancer	N
GSE14095	GSM353773	colorectal cancer	N
GSE14095	GSM353774	colorectal cancer	N
GSE14095	GSM353775	colorectal cancer	N
GSE14095	GSM353777	colorectal cancer	N
GSE14095	GSM353778	colorectal cancer	N
GSE14095	GSM353779	colorectal cancer	N
GSE14095	GSM353780	colorectal cancer	N
GSE14095	GSM353781	colorectal cancer	N
GSE14095	GSM353782	colorectal cancer	N
GSE14095	GSM353783	colorectal cancer	N
GSE14095	GSM353784	colorectal cancer	N
GSE14095	GSM353786	colorectal cancer	N
GSE14095	GSM353787	colorectal cancer	N
GSE14095	GSM353788	colorectal cancer	N
GSE14095	GSM353789	colorectal cancer	N
GSE14095	GSM353790	colorectal cancer	N
GSE14095	GSM353791	colorectal cancer	N
GSE14095	GSM353793	colorectal cancer	N
GSE14095	GSM353794	colorectal cancer	N
GSE14095	GSM353795	colorectal cancer	N
GSE14095	GSM353796	colorectal cancer	N
GSE14095	GSM353798	colorectal cancer	N
GSE14095	GSM353801	colorectal cancer	N
GSE14095	GSM353803	colorectal cancer	N
GSE14095	GSM353804	colorectal cancer	N
GSE14095	GSM353805	colorectal cancer	N
GSE14095	GSM353806	colorectal cancer	N
GSE14095	GSM353807	colorectal cancer	N
GSE14095	GSM353808	colorectal cancer	N
GSE14095	GSM353809	colorectal cancer	N
GSE14095	GSM353811	colorectal cancer	N
GSE14095	GSM353812	colorectal cancer	N
GSE14095	GSM353814	colorectal cancer	N
GSE14095	GSM353815	colorectal cancer	N
GSE14095	GSM353816	colorectal cancer	N
GSE14095	GSM353817	colorectal cancer	N
GSE14095	GSM353819	colorectal cancer	N
GSE14095	GSM353822	colorectal cancer	N
GSE14095	GSM353823	colorectal cancer	N
GSE14095	GSM353825	colorectal cancer	N
GSE14095	GSM353827	colorectal cancer	N
GSE14095	GSM353828	colorectal cancer	N
GSE14095	GSM353829	colorectal cancer	N
GSE14095	GSM353830	colorectal cancer	N
GSE14095	GSM353832	colorectal cancer	N
GSE14095	GSM353833	colorectal cancer	N
GSE14095	GSM353834	colorectal cancer	N
GSE14095	GSM353836	colorectal cancer	N
GSE14095	GSM353837	colorectal cancer	N
GSE14095	GSM353838	colorectal cancer	N
GSE14095	GSM353839	colorectal cancer	N
GSE14095	GSM353840	colorectal cancer	N
GSE14095	GSM353841	colorectal cancer	N
GSE14095	GSM353842	colorectal cancer	N
GSE14095	GSM353843	colorectal cancer	N
GSE14095	GSM353844	colorectal cancer	N
GSE14095	GSM353846	colorectal cancer	N
GSE14095	GSM353848	colorectal cancer	N
GSE14095	GSM353849	colorectal cancer	N
GSE14095	GSM353850	colorectal cancer	N
GSE14095	GSM353851	colorectal cancer	N
GSE14095	GSM353852	colorectal cancer	N
GSE14095	GSM353854	colorectal cancer	N
GSE14095	GSM353855	colorectal cancer	N
GSE14095	GSM353857	colorectal cancer	N
GSE14095	GSM353858	colorectal cancer	N
GSE14095	GSM353859	colorectal cancer	N
GSE14095	GSM353672	colorectal cancer	N
GSE14095	GSM353673	colorectal cancer	N
GSE14095	GSM353703	colorectal cancer	N
GSE14095	GSM353704	colorectal cancer	N
GSE14095	GSM353708	colorectal cancer	N
GSE14095	GSM353746	colorectal cancer	N
GSE14095	GSM353753	colorectal cancer	N
GSE14095	GSM353757	colorectal cancer	N
GSE14095	GSM353762	colorectal cancer	N
GSE14095	GSM353772	colorectal cancer	N
GSE14095	GSM353776	colorectal cancer	N
GSE14095	GSM353792	colorectal cancer	N
GSE14095	GSM353818	colorectal cancer	N
GSE14095	GSM353820	colorectal cancer	N
GSE14095	GSM353821	colorectal cancer	N
GSE14095	GSM353831	colorectal cancer	N
GSE14095	GSM353835	colorectal cancer	N
GSE14095	GSM353845	colorectal cancer	N
GSE14095	GSM353847	colorectal cancer	N
GSE14095	GSM353853	colorectal cancer	N
GSE14095	GSM353856	colorectal cancer	N
GSE14095	GSM353663	colorectal cancer	P
GSE14095	GSM353664	colorectal cancer	P
GSE14095	GSM353665	colorectal cancer	P
GSE14095	GSM353676	colorectal cancer	P
GSE14095	GSM353677	colorectal cancer	P
GSE14095	GSM353681	colorectal cancer	P
GSE14095	GSM353682	colorectal cancer	P
GSE14095	GSM353685	colorectal cancer	P
GSE14095	GSM353688	colorectal cancer	P
GSE14095	GSM353689	colorectal cancer	P
GSE14095	GSM353690	colorectal cancer	P
GSE14095	GSM353718	colorectal cancer	P
GSE14095	GSM353720	colorectal cancer	P
GSE14095	GSM353721	colorectal cancer	P
GSE14095	GSM353722	colorectal cancer	P
GSE14095	GSM353723	colorectal cancer	P
GSE14095	GSM353724	colorectal cancer	P
GSE14095	GSM353725	colorectal cancer	P
GSE14095	GSM353727	colorectal cancer	P
GSE14095	GSM353728	colorectal cancer	P
GSE14095	GSM353730	colorectal cancer	P
GSE14095	GSM353731	colorectal cancer	P
GSE14095	GSM353732	colorectal cancer	P
GSE14095	GSM353733	colorectal cancer	P
GSE14095	GSM353734	colorectal cancer	P
GSE14095	GSM353735	colorectal cancer	P
GSE14095	GSM353737	colorectal cancer	P
GSE14095	GSM353738	colorectal cancer	P
GSE14095	GSM353739	colorectal cancer	P
GSE14095	GSM353740	colorectal cancer	P
GSE14095	GSM353741	colorectal cancer	P
GSE14095	GSM353742	colorectal cancer	P
GSE14095	GSM353743	colorectal cancer	P
GSE14095	GSM353744	colorectal cancer	P
GSE14095	GSM353745	colorectal cancer	P
GSE14095	GSM353748	colorectal cancer	P
GSE14095	GSM353797	colorectal cancer	P
GSE14095	GSM353799	colorectal cancer	P
GSE14095	GSM353800	colorectal cancer	P
GSE14095	GSM353802	colorectal cancer	P
GSE14095	GSM353813	colorectal cancer	P
GSE14095	GSM353824	colorectal cancer	P
GSE14095	GSM353826	colorectal cancer	P
GSE14095	GSM353860	colorectal cancer	P
GSE14095	GSM353861	colorectal cancer	P
GSE14095	GSM353675	colorectal cancer	P
GSE14095	GSM353715	colorectal cancer	P
GSE14095	GSM353716	colorectal cancer	P
GSE14095	GSM353717	colorectal cancer	P
GSE14095	GSM353719	colorectal cancer	P
GSE14095	GSM353726	colorectal cancer	P
GSE14095	GSM353729	colorectal cancer	P
GSE14095	GSM353810	colorectal cancer	P

## Sheet: Sheet3
GSE159216
ID	tumor number	gender	synchronous liver metastases	r status	extra heaptic disease	kras mutation	nras mutation	tp53 mutation	60 months overall survival	60 months overall survival, status	60 months cancer-specific survival, time	60 months cancer-specific survival, status	chemotherapy prior	tissue
GSM4823090	T3	Male	Yes	R1	Yes	Mut	WT	WT	12	1	12	1	NeoAdjuvant	colorectal cancer liver metastasis
GSM4822959	T6	Male	Yes	R0	No	Mut	WT	Mut	13	1	13	1	NeoAdjuvant	colorectal cancer liver metastasis
GSM4823010	T1	Male	Yes	R0	No	WT	WT	Mut	13	1	13	0	NeoAdjuvant	colorectal cancer liver metastasis
GSM4823050	T2	Male	Yes	R1	No	WT	WT	WT	13	1	13	1	NeoAdjuvant	colorectal cancer liver metastasis
GSM4823051	T1	Male	Yes	R1	No	WT	Mut	Mut	13	1	13	1	NeoAdjuvant	colorectal cancer liver metastasis
GSM4822944	T5	Male	Yes	R1	No	Mut	WT	Mut	15	1	15	1	NeoAdjuvant	colorectal cancer liver metastasis
GSM4823007	T1	Male	Yes	R0	Yes	WT	WT	Mut	15	1	15	1	Previous_chemotherapy/NeoAdjuvant	colorectal cancer liver metastasis
GSM4823055	T1	Male	Yes	R0	Yes	Mut	WT	Mut	15	1	15	1	Previous_chemotherapy	colorectal cancer liver metastasis
GSM4823093	T3	Male	Yes	R1	No	Mut	WT	WT	15	1	15	0	NeoAdjuvant	colorectal cancer liver metastasis
GSM4822909	T4	Female	Yes	R2	Yes	Mut	WT	Mut	16	1	16	1	NeoAdjuvant	colorectal cancer liver metastasis
GSM4823008	T1	Male	Yes	R2	No	WT	WT	Mut	16	1	16	0	NeoAdjuvant	colorectal cancer liver metastasis
GSM4823041	T1	Male	Yes	R1	No	Mut	WT	Mut	16	1	16	1	NeoAdjuvant	colorectal cancer liver metastasis
GSM4822924	T1	Male	Yes	R1	No	WT	WT	Mut	17	1	17	1	Previous_chemotherapy/NeoAdjuvant	colorectal cancer liver metastasis
GSM4823183	T5	Male	Yes	R0	No	Mut	WT	Mut	17	1	17	0	NeoAdjuvant	colorectal cancer liver metastasis
GSM4823103	T3	Male	Yes	R1	No	Mut	WT	WT	18	1	18	1	NeoAdjuvant	colorectal cancer liver metastasis
GSM4823110	T1	Male	Yes	R1	No	WT	WT	Mut	19	1	19	1	NeoAdjuvant	colorectal cancer liver metastasis
GSM4822911	T1	Female	Yes	R1	Yes	WT	WT	Mut	20	1	20	1	Previous_chemotherapy	colorectal cancer liver metastasis
GSM4823015	T1	Male	Yes	R0	Yes	Mut	WT	Mut	20	1	20	1	NeoAdjuvant	colorectal cancer liver metastasis
GSM4823135	T2	Female	Yes	R0	No	Mut	WT	WT	20	1	20	1	NeoAdjuvant	colorectal cancer liver metastasis
GSM4823057	T2	Male	Yes	R0	No	Mut	WT	WT	21	1	21	1	NeoAdjuvant	colorectal cancer liver metastasis
GSM4823113	T3	Female	Yes	R2	Yes	WT	WT	Mut	21	1	21	1	NeoAdjuvant	colorectal cancer liver metastasis
GSM4823107	T1	Male	Yes	R0	No	WT	WT	Mut	22	1	22	1	NeoAdjuvant	colorectal cancer liver metastasis
GSM4823000	T1	Male	Yes	R1	Yes	Mut	WT	Mut	23	1	23	1	NeoAdjuvant	colorectal cancer liver metastasis
GSM4823034	T1	Male	Yes	R0	Yes	Mut	WT	Mut	23	1	23	1	Previous_chemotherapy/NeoAdjuvant	colorectal cancer liver metastasis
GSM4823053	T1	Female	Yes	R2	Yes	Mut	WT	WT	23	1	23	1	Previous_chemotherapy/NeoAdjuvant	colorectal cancer liver metastasis
GSM4823056	T2	Female	Yes	R1	Yes	Mut	WT	Mut	23	1	23	1	NeoAdjuvant	colorectal cancer liver metastasis
GSM4823099	T1	Female	Yes	R1	No	Mut	WT	Mut	24	1	24	1	NeoAdjuvant	colorectal cancer liver metastasis
GSM4822972	T1	Male	Yes	R1	Yes	WT	Mut	Mut	25	1	25	1	NeoAdjuvant	colorectal cancer liver metastasis
GSM4823137	T1	Male	Yes	R1	Yes	WT	WT	Mut	25	1	25	1	Previous_chemotherapy	colorectal cancer liver metastasis
GSM4823086	T1	Male	Yes	R2	Yes	Mut	WT	Mut	26	1	26	1	Previous_chemotherapy/NeoAdjuvant	colorectal cancer liver metastasis
GSM4822921	T4	Male	Yes	R1	No	WT	WT	Mut	27	1	27	1	NeoAdjuvant	colorectal cancer liver metastasis
GSM4823161	T1	Female	Yes	R1	Yes	WT	WT	Mut	27	1	27	1	NeoAdjuvant	colorectal cancer liver metastasis
GSM4822962	T1	Male	Yes	R0	No	WT	WT	Mut	28	1	28	1	NeoAdjuvant	colorectal cancer liver metastasis
GSM4823124	T1	Male	Yes	R1	Yes	Mut	WT	Mut	28	1	28	1	NeoAdjuvant	colorectal cancer liver metastasis
GSM4823156	T1	Female	Yes	R1	No	WT	Mut	Mut	28	1	28	1	Previous_chemotherapy	colorectal cancer liver metastasis
GSM4822968	T3	Male	Yes	R1	No	WT	WT	Mut	29	1	29	1	NeoAdjuvant	colorectal cancer liver metastasis
GSM4823061	T1	Male	Yes	R1	Yes	WT	WT	Mut	29	0	29	0	Previous_chemotherapy	colorectal cancer liver metastasis
GSM4823003	T1	Male	Yes	R1	Yes	Mut	WT	Mut	30	1	30	1	NeoAdjuvant	colorectal cancer liver metastasis
GSM4823026	T1	Female	Yes	R1	Yes	WT	WT	Mut	30	1	30	1	Previous_chemotherapy/NeoAdjuvant	colorectal cancer liver metastasis
GSM4823164	T1	Male	Yes	R1	Yes	Mut	WT	Mut	30	1	30	1	NeoAdjuvant	colorectal cancer liver metastasis
GSM4822977	T1	Male	Yes	R0	No	WT	WT	Mut	31	1	31	1	NeoAdjuvant	colorectal cancer liver metastasis
GSM4823060	T1	Female	Yes	R1	Yes	WT	WT	Mut	31	1	31	1	Previous_chemotherapy/NeoAdjuvant	colorectal cancer liver metastasis
GSM4823085	T1	Female	Yes	R1	No	WT	WT	WT	31	1	31	1	NeoAdjuvant	colorectal cancer liver metastasis
GSM4823091	T1	Male	Yes	R2	Yes	WT	WT	Mut	31	1	31	1	NeoAdjuvant	colorectal cancer liver metastasis
GSM4823119	T1	Female	Yes	R1	No	WT	WT	Mut	31	1	31	1	NeoAdjuvant	colorectal cancer liver metastasis
GSM4823120	T3	Male	Yes	R2	Yes	Mut	WT	WT	32	1	32	1	NeoAdjuvant	colorectal cancer liver metastasis
GSM4822935	T1	Male	Yes	R0	No	Mut	WT	WT	33	1	33	0	Previous_chemotherapy/NeoAdjuvant	colorectal cancer liver metastasis
GSM4822953	T1	Female	Yes	R0	No	Mut	WT	Mut	33	1	33	1	NeoAdjuvant	colorectal cancer liver metastasis
GSM4822991	T1	Female	Yes	R1	No	Mut	WT	WT	33	1	33	1	NeoAdjuvant	colorectal cancer liver metastasis
GSM4823045	T1	Male	Yes	R0	No	WT	WT	WT	33	1	33	1	NeoAdjuvant	colorectal cancer liver metastasis
GSM4823078	T2	Male	Yes	R0	No	Mut	WT	Mut	34	1	34	1	NeoAdjuvant	colorectal cancer liver metastasis
GSM4823101	T1	Male	Yes	R1	Yes	Mut	WT	Mut	34	1	34	1	Previous_chemotherapy/NeoAdjuvant	colorectal cancer liver metastasis
GSM4823170	T1	Male	Yes	R1	No	WT	WT	Mut	34	0	34	0	NeoAdjuvant	colorectal cancer liver metastasis
GSM4823094	T1	Male	Yes	R0	No	WT	WT	Mut	35	1	35	1	NeoAdjuvant	colorectal cancer liver metastasis
GSM4822950	T4	Female	Yes	R1	No	WT	WT	Mut	36	1	36	1	NeoAdjuvant	colorectal cancer liver metastasis
GSM4823115	T1	Male	Yes	R0	No	WT	WT	Mut	36	1	36	1	NeoAdjuvant	colorectal cancer liver metastasis
GSM4823134	T1	Female	Yes	R1	No	WT	Mut	Mut	36	1	36	1	Naive	colorectal cancer liver metastasis
GSM4822934	T1	Male	Yes	R0	No	WT	WT	WT	37	1	37	0	NeoAdjuvant	colorectal cancer liver metastasis
GSM4823032	T1	Male	Yes	R1	No	WT	WT	Mut	38	1	38	1	NeoAdjuvant	colorectal cancer liver metastasis
GSM4823087	T1	Female	Yes	R1	No	WT	WT	WT	38	1	38	1	NeoAdjuvant	colorectal cancer liver metastasis
GSM4823169	T2	Male	Yes	R0	Yes	Mut	WT	Mut	38	1	38	1	Previous_chemotherapy/NeoAdjuvant	colorectal cancer liver metastasis
GSM4823028	T1	Male	Yes	R1	No	WT	WT	Mut	39	1	39	1	NeoAdjuvant	colorectal cancer liver metastasis
GSM4823039	T1	Male	Yes	R1	No	Mut	WT	WT	41	1	41	1	NeoAdjuvant	colorectal cancer liver metastasis
GSM4823083	T3	Male	Yes	R1	No	Mut	WT	WT	41	1	41	1	NeoAdjuvant	colorectal cancer liver metastasis
GSM4823112	T1	Male	Yes	R1	No	WT	WT	Mut	41	1	41	1	Previous_chemotherapy/NeoAdjuvant	colorectal cancer liver metastasis
GSM4822961	T1	Male	Yes	R1	No	Mut	WT	WT	42	1	42	1	NeoAdjuvant	colorectal cancer liver metastasis
GSM4823136	T1	Male	Yes	R0	No	WT	WT	Mut	42	1	42	1	Naive	colorectal cancer liver metastasis
GSM4823174	T1	Female	Yes	R1	No	Mut	WT	Mut	42	1	42	1	NeoAdjuvant	colorectal cancer liver metastasis
GSM4823095	T1	Male	Yes	R0	No	Mut	WT	WT	44	1	44	1	NeoAdjuvant	colorectal cancer liver metastasis
GSM4823155	T2	Male	Yes	R1	No	Mut	WT	Mut	44	0	44	0	NeoAdjuvant	colorectal cancer liver metastasis
GSM4823019	T1	Male	Yes	R0	No	WT	WT	Mut	45	1	45	1	NeoAdjuvant	colorectal cancer liver metastasis
GSM4822966	T3	Female	Yes	R0	No	Mut	WT	Mut	46	1	46	1	NeoAdjuvant	colorectal cancer liver metastasis
GSM4823140	T1	Female	Yes	R1	No	WT	WT	Mut	46	0	46	0	Naive	colorectal cancer liver metastasis
GSM4823141	T1	Male	Yes	R0	No	WT	WT	WT	46	0	46	0	Naive	colorectal cancer liver metastasis
GSM4822923	T2	Female	Yes	R1	No	WT	WT	Mut	47	1	47	1	Previous_chemotherapy/NeoAdjuvant	colorectal cancer liver metastasis
GSM4823100	T3	Female	Yes	R0	No	Mut	WT	WT	48	1	48	1	NeoAdjuvant	colorectal cancer liver metastasis
GSM4823117	T1	Male	Yes	R1	No	WT	WT	Mut	48	1	48	1	Previous_chemotherapy	colorectal cancer liver metastasis
GSM4823121	T3	Male	Yes	R0	Yes	WT	WT	Mut	48	1	48	1	NeoAdjuvant	colorectal cancer liver metastasis
GSM4823022	T2	Male	Yes	R1	Yes	WT	WT	WT	49	1	49	1	NeoAdjuvant	colorectal cancer liver metastasis
GSM4823047	T1	Female	Yes	R1	No	WT	Mut	Mut	49	1	49	1	NeoAdjuvant	colorectal cancer liver metastasis
GSM4822931	T1	Male	Yes	R1	No	WT	WT	Mut	50	1	50	1	Naive	colorectal cancer liver metastasis
GSM4823133	T2	Male	Yes	R1	No	Mut	WT	WT	53	1	53	1	NeoAdjuvant	colorectal cancer liver metastasis
GSM4822903	T1	Male	Yes	R1	No	WT	WT	Mut	56	1	56	1	Previous_chemotherapy/NeoAdjuvant	colorectal cancer liver metastasis
GSM4823123	T1	Male	Yes	R1	No	WT	WT	Mut	58	0	58	0	NeoAdjuvant	colorectal cancer liver metastasis
GSM4823128	T2	Female	Yes	R0	No	Mut	WT	Mut	58	0	58	0	NeoAdjuvant	colorectal cancer liver metastasis
GSM4823132	T1	Female	Yes	R1	No	WT	WT	WT	58	0	58	0	NeoAdjuvant	colorectal cancer liver metastasis
GSM4823049	T1	Male	Yes	R1	No	Mut	WT	Mut	59	1	59	1	NeoAdjuvant	colorectal cancer liver metastasis
GSM4822952	T2	Female	Yes	R1	No	WT	WT	Mut	6	1	6	0	NeoAdjuvant	colorectal cancer liver metastasis
GSM4823096	T2	Male	Yes	R1	Yes	Mut	WT	WT	6	1	6	1	NeoAdjuvant	colorectal cancer liver metastasis
GSM4822904	T1	Male	Yes	R1	No	WT	WT	Mut	60	0	60	0	Previous_chemotherapy/NeoAdjuvant	colorectal cancer liver metastasis
GSM4822906	T2	Female	Yes	R1	No	Mut	WT	WT	60	0	60	0	NeoAdjuvant	colorectal cancer liver metastasis
GSM4822912	T1	Female	Yes	R0	No	WT	WT	WT	60	0	60	0	NeoAdjuvant	colorectal cancer liver metastasis
GSM4822915	T1	Male	Yes	R0	No	WT	WT	WT	60	0	60	0	NeoAdjuvant	colorectal cancer liver metastasis
GSM4822916	T1	Male	Yes	R0	Yes	WT	WT	Mut	60	0	60	0	Previous_chemotherapy/NeoAdjuvant	colorectal cancer liver metastasis
GSM4822926	T1	Female	Yes	R0	Yes	Mut	WT	Mut	60	0	60	0	Naive	colorectal cancer liver metastasis
GSM4822929	T1	Female	Yes	R0	No	WT	WT	WT	60	0	60	0	NeoAdjuvant	colorectal cancer liver metastasis
GSM4822930	T1	Female	Yes	R0	No	Mut	WT	Mut	60	0	60	0	Naive	colorectal cancer liver metastasis
GSM4822932	T1	Female	Yes	R0	No	Mut	WT	Mut	60	0	60	0	Naive	colorectal cancer liver metastasis
GSM4822938	T4	Female	Yes	R1	No	WT	WT	Mut	60	0	60	0	NeoAdjuvant	colorectal cancer liver metastasis
GSM4822939	T1	Female	Yes	R0	No	Mut	WT	WT	60	0	60	0	NeoAdjuvant	colorectal cancer liver metastasis
GSM4822963	T1	Male	Yes	R0	No	WT	WT	WT	60	0	60	0	Previous_chemotherapy	colorectal cancer liver metastasis
GSM4822964	T1	Male	Yes	R1	No	WT	WT	Mut	60	0	60	0	Previous_chemotherapy/NeoAdjuvant	colorectal cancer liver metastasis
GSM4822980	T1	Female	Yes	R1	No	WT	WT	Mut	60	0	60	0	Previous_chemotherapy	colorectal cancer liver metastasis
GSM4822981	T1	Male	Yes	R0	No	WT	WT	WT	60	0	60	0	NeoAdjuvant	colorectal cancer liver metastasis
GSM4822984	T1	Female	Yes	R0	No	WT	WT	Mut	60	0	60	0	NeoAdjuvant	colorectal cancer liver metastasis
GSM4822988	T1	Male	Yes	R0	No	WT	WT	Mut	60	0	60	0	Previous_chemotherapy	colorectal cancer liver metastasis
GSM4822990	T1	Male	Yes	R1	No	WT	WT	Mut	60	0	60	0	Previous_chemotherapy	colorectal cancer liver metastasis
GSM4822996	T1	Female	Yes	R0	No	Mut	WT	WT	60	0	60	0	NeoAdjuvant	colorectal cancer liver metastasis
GSM4823011	T1	Female	Yes	R1	Yes	WT	WT	Mut	60	0	60	0	NeoAdjuvant	colorectal cancer liver metastasis
GSM4823021	T1	Male	Yes	R0	No	WT	WT	Mut	60	0	60	0	NeoAdjuvant	colorectal cancer liver metastasis
GSM4823025	T3	Female	Yes	R1	No	WT	WT	Mut	60	0	60	0	NeoAdjuvant	colorectal cancer liver metastasis
GSM4823029	T1	Male	Yes	R1	No	Mut	WT	Mut	60	0	60	0	NeoAdjuvant	colorectal cancer liver metastasis
GSM4823040	T2	Male	Yes	R1	No	WT	WT	WT	60	0	60	0	NeoAdjuvant	colorectal cancer liver metastasis
GSM4823042	T1	Female	Yes	R0	No	WT	WT	Mut	60	0	60	0	Previous_chemotherapy/NeoAdjuvant	colorectal cancer liver metastasis
GSM4823054	T1	Female	Yes	R0	No	Mut	WT	Mut	60	0	60	0	NeoAdjuvant	colorectal cancer liver metastasis
GSM4823058	T2	Female	Yes	R1	No	WT	WT	Mut	60	0	60	0	NeoAdjuvant	colorectal cancer liver metastasis
GSM4823082	T3	Male	Yes	R0	No	Mut	WT	Mut	60	0	60	0	Previous_chemotherapy/NeoAdjuvant	colorectal cancer liver metastasis
GSM4823084	T1	Male	Yes	R1	No	WT	WT	Mut	60	0	60	0	Naive	colorectal cancer liver metastasis
GSM4823088	T1	Female	Yes	R0	No	WT	WT	Mut	60	0	60	0	NeoAdjuvant	colorectal cancer liver metastasis
GSM4823092	T2	Female	Yes	R0	No	WT	WT	WT	60	0	60	0	Naive	colorectal cancer liver metastasis
GSM4823098	T1	Male	Yes	R0	No	WT	WT	Mut	60	0	60	0	NeoAdjuvant	colorectal cancer liver metastasis
GSM4823102	T1	Female	Yes	R1	No	Mut	WT	WT	60	0	60	0	NeoAdjuvant	colorectal cancer liver metastasis
GSM4823104	T1	Female	Yes	R0	No	WT	Mut	WT	60	0	60	0	NeoAdjuvant	colorectal cancer liver metastasis
GSM4823106	T2	Female	Yes	R0	No	WT	WT	WT	60	0	60	0	Previous_chemotherapy	colorectal cancer liver metastasis
GSM4823108	T1	Female	Yes	R1	No	WT	WT	Mut	60	0	60	0	NeoAdjuvant	colorectal cancer liver metastasis
GSM4823111	T1	Female	Yes	R0	No	WT	WT	Mut	60	0	60	0	NeoAdjuvant	colorectal cancer liver metastasis
GSM4823116	T1	Female	Yes	R1	No	WT	WT	Mut	60	0	60	0	NeoAdjuvant	colorectal cancer liver metastasis
GSM4823118	T2	Male	Yes	R1	No	WT	WT	WT	60	0	60	0	NeoAdjuvant	colorectal cancer liver metastasis
GSM4823144	T4	Male	Yes	R0	Yes	WT	Mut	Mut	60	0	60	0	NeoAdjuvant	colorectal cancer liver metastasis
GSM4823146	T1	Male	Yes	R0	No	Mut	WT	Mut	60	0	60	0	Previous_chemotherapy/NeoAdjuvant	colorectal cancer liver metastasis
GSM4823152	T3	Male	Yes	R0	No	WT	WT	Mut	60	0	60	0	NeoAdjuvant	colorectal cancer liver metastasis
GSM4823031	T1	Male	Yes	R1	No	Mut	WT	Mut	8	1	8	1	NeoAdjuvant	colorectal cancer liver metastasis
GSM4823043	T1	Male	Yes	R2	Yes	Mut	WT	Mut	8	1	8	1	NeoAdjuvant	colorectal cancer liver metastasis
