# Supplementary material for: Establishment of a neutrophil extracellular trap-related prognostic signature for colorectal cancer liver metastasis and expression validation of CYP4F3
Source: Clin Exp Med. 2024 May 25;24(1):112. doi: 10.1007/s10238-024-01378-0 (PMC11127854; doi:10.1007/s10238-024-01378-0)
Supplement: Supplementary file 4 — Supplementary file4 (XLSX 15 KB) [file 10238_2024_1378_MOESM4_ESM.xlsx]

## Sheet: Sheet1
HGNC symbol	Entrez Gene	Ensembl	Coding Protein
ACTB	60	ENSG00000075624	Actin Beta
ACTG1	71	ENSG00000184009	Actin Gamma 1
ACTN1	87	ENSG00000072110	Actinin Alpha 1
ACTN4	81	ENSG00000130402	Actinin Alpha 4
AKT1	207	ENSG00000142208	AKT serine/threonine kinase 1
AKT2	208	ENSG00000105221	AKT serine/threonine kinase 2
ALPL	249	ENSG00000162551	Alkaline phosphatase, biomineralization associated
ATG7	10533	ENSG00000197548	Autophagy related 7
AZU1	566	ENSG00000172232	Azurocidin 1
BST1	683	ENSG00000109743	Bone marrow stromal cell antigen 1
CAT	847	ENSG00000121691	Catalase
CD93	22918	ENSG00000125810	CD93 antigen
CEACAM3	1084	ENSG00000170956	Carcinoembryonic antigen-related cell adhesion molecule 3
CLEC6A	93978	ENSG00000205846	Dectin-2
CPPED1	55313	ENSG00000103381	Calcineurin like phosphoesterase domain containing
CREB5	9586	ENSG00000146592	Cyclic AMP-responsive element-binding protein 5
CRISPLD2	83716	ENSG00000103196	Cysteine rich secretory protein LCCL domain containing
CSF3	1440	ENSG00000108342	Granulocyte colony stimulating factor
CSF3R	1441	ENSG00000119535	Colony stimulating factor 3 receptor
CTSG	1511	ENSG00000100448	Cathepsin G
CXCR1	3577	ENSG00000163464	C-X-C motif chemokine receptor 1
CXCR2	3579	ENSG00000180871	C-X-C motif chemokine receptor 2
CYBB	1536	ENSG00000165168	NADPH oxidase
CYP4F3	4051	ENSG00000186529	Cytochrome P450 family 4 subfamily F member 3
DEFA3	1668	ENSG00000239839	Defensin Alpha 3
DNASE1	1773	ENSG00000213938	Deoxyribonuclease I
DYSF	8291	ENSG00000135636	Dysferlin
ELANE	1991	ENSG00000197561	Neutrophil elastase
ENO1	2023	ENSG00000074800	Enolase 1
ENTPD4	14573	ENSG00000197217	Ectonucleoside Triphosphate Diphosphohydrolase 4
F3	2152	ENSG00000117525	Coagulation Factor III, tissue factor
FCAR	2204	ENSG00000186431	Fc fragment of IgA receptor
FCGR3B	2215	ENSG00000162747	Fc fragment of IgG receptor IIIb
FPR1	2357	ENSG00000171051	Formyl peptide receptor 1
FPR2	2358	ENSG00000171049	Formyl peptide receptor 2
G0S2	50486	ENSG00000123689	G0/G1 switch 2
HIST1H2BC	8347	ENSG00000180596	H2B clustered histone 4
HMGB1	3146	ENSG00000189403	High mobility group box 1
HPSE	10855	ENSG00000173083	Heparanase
IL17A	3605	ENSG00000112115	Interleukin 17
IL1B	3553	ENSG00000125538	Interleukin 1 beta
IL6	3569	ENSG00000136244	Interleukin 6
IL8	3576	ENSG00000169429	Interleukin 8
IRAK4	51135	ENSG00000198001	Interleukin 1 receptor associated kinase 4
ITGAM	3684	ENSG00000169896	Complement component 3 receptor 3 subunit
ITGB2	3689	ENSG00000160255	Complement component 3 receptor 3 and 4 subunit
KCNJ15	3772	ENSG00000157551	Potassium inwardly rectifying channel subfamily J member 15
KCNN3	3782	ENSG00000143603	Potassium channel, calcium activated
KRT10	3858	ENSG00000186395	Keratin 10
LCP1	3936	ENSG00000136167	Lymphocyte Cytosolic Protein 1
LILRB2	10288	ENSG00000131042	Leukocyte immunoglobulin like receptor B2
LTF	4057	ENSG00000012223	Lactotransferrin
LYZ	4069	ENSG00000090382	Lysozyme
MAPK1	5594	ENSG00000100030	Mitogen-activated protein kinase 1
MAPK3	5595	ENSG00000102882	Mitogen-activated protein kinase 3
MGAM	8972	ENSG00000257335	Maltase-glucoamylase
MME	4311	ENSG00000196549	Membrane metalloendopeptidase
MMP9	4218	ENSG00000100985	Matrix metallopeptidase 9
MNDA	4332	ENSG00000163563	Myeloid Cell Nuclear Differentiation Antigen
MPO	4353	ENSG00000005381	Myeloperoxidase
MTOR	2475	ENSG00000198793	Mechanistic target of rapamycin kinase
MYH9	4627	ENSG00000100345	Myosin Heavy Chain 9
PADI4	23569	ENSG00000159339	Peptidyl arginine deiminase 4
PDE4B	5142	ENSG00000184588	Phosphodiesterase 4B
PIK3CA	5290	ENSG00000121879	Phosphatidylinositol-4,5-bisphosphate 3-kinase
PRTN3	5657	ENSG00000196415	Proteinase 3
PTAFR	5724	ENSG00000169403	Platelet activation factor receptor
RIPK1	8737	ENSG00000137275	Receptor interacting serine/threonine kinase 1
RIPK3	11035	ENSG00000129465	Receptor interacting serine/threonine kinase 3
S100A12	6283	ENSG00000163221	S100 calcium binding protein 2
S100A8	6279	ENSG00000143546	S100 Calcium Binding Protein A8
S100A9	6280	ENSG00000163220	S100 Calcium Binding Protein A9
SELP	6403	ENSG00000174175	P-selectin
SELPLG	6404	ENSG00000110876	P-selectin receptor
SIGLEC14	10049587	ENSG00000254415	Sialic acid binding Ig like lectin 4
SIGLEC5	8778	ENSG00000105501	Sialic acid binding Ig like lectin 5
SLC22A4	6583	ENSG00000197208	Solute carrier family 22 member 4
SLC25A37	51312	ENSG00000147454	Solute carrier family 25 member 37
TECPR2	9895	ENSG00000196663	Tectonin beta-propeller repeat containing 2
TKT	7086	ENSG00000163931	Transketolase
TLR2	7097	ENSG00000137462	Toll like receptor 2
TLR4	7099	ENSG00000136869	Toll like receptor 4
TLR7	51284	ENSG00000196664	Toll like receptor 7
TLR8	51311	ENSG00000101916	Toll like receptor 8
TNF	7124	ENSG00000232810	Tumor necrosis factor-alpha
TNFRSF10C	8794	ENSG00000173535	TNF receptor superfamily member 10c
VNN3	55350	ENSG0000093134	Vascular non-inflammatory molecule 3
