# Supplementary material for: Establishment of a neutrophil extracellular trap-related prognostic signature for colorectal cancer liver metastasis and expression validation of CYP4F3
Source: Clin Exp Med. 2024 May 25;24(1):112. doi: 10.1007/s10238-024-01378-0 (PMC11127854; doi:10.1007/s10238-024-01378-0)
Supplement: Supplementary file 5 — Supplementary file5 (XLSX 593 KB) [file 10238_2024_1378_MOESM5_ESM.xlsx]

## Sheet: Sheet1
ID	tumor number	gender	synchronous liver metastases	r status	extra heaptic disease	kras mutation	nras mutation	tp53 mutation	60 months overall survival	60 months overall survival, status	60 months cancer-specific survival, time	60 months cancer-specific survival, status	chemotherapy prior	tissue
GSM4823090	T3	Male	Yes	R1	Yes	Mut	WT	WT	12	1	12	1	NeoAdjuvant	colorectal cancer liver metastasis
GSM4822959	T6	Male	Yes	R0	No	Mut	WT	Mut	13	1	13	1	NeoAdjuvant	colorectal cancer liver metastasis
GSM4823010	T1	Male	Yes	R0	No	WT	WT	Mut	13	1	13	0	NeoAdjuvant	colorectal cancer liver metastasis
GSM4823050	T2	Male	Yes	R1	No	WT	WT	WT	13	1	13	1	NeoAdjuvant	colorectal cancer liver metastasis
GSM4823051	T1	Male	Yes	R1	No	WT	Mut	Mut	13	1	13	1	NeoAdjuvant	colorectal cancer liver metastasis
GSM4822944	T5	Male	Yes	R1	No	Mut	WT	Mut	15	1	15	1	NeoAdjuvant	colorectal cancer liver metastasis
GSM4823007	T1	Male	Yes	R0	Yes	WT	WT	Mut	15	1	15	1	Previous_chemotherapy/NeoAdjuvant	colorectal cancer liver metastasis
GSM4823055	T1	Male	Yes	R0	Yes	Mut	WT	Mut	15	1	15	1	Previous_chemotherapy	colorectal cancer liver metastasis
GSM4823093	T3	Male	Yes	R1	No	Mut	WT	WT	15	1	15	0	NeoAdjuvant	colorectal cancer liver metastasis
GSM4822909	T4	Female	Yes	R2	Yes	Mut	WT	Mut	16	1	16	1	NeoAdjuvant	colorectal cancer liver metastasis
GSM4823008	T1	Male	Yes	R2	No	WT	WT	Mut	16	1	16	0	NeoAdjuvant	colorectal cancer liver metastasis
GSM4823041	T1	Male	Yes	R1	No	Mut	WT	Mut	16	1	16	1	NeoAdjuvant	colorectal cancer liver metastasis
GSM4822924	T1	Male	Yes	R1	No	WT	WT	Mut	17	1	17	1	Previous_chemotherapy/NeoAdjuvant	colorectal cancer liver metastasis
GSM4823183	T5	Male	Yes	R0	No	Mut	WT	Mut	17	1	17	0	NeoAdjuvant	colorectal cancer liver metastasis
GSM4823103	T3	Male	Yes	R1	No	Mut	WT	WT	18	1	18	1	NeoAdjuvant	colorectal cancer liver metastasis
GSM4823110	T1	Male	Yes	R1	No	WT	WT	Mut	19	1	19	1	NeoAdjuvant	colorectal cancer liver metastasis
GSM4822911	T1	Female	Yes	R1	Yes	WT	WT	Mut	20	1	20	1	Previous_chemotherapy	colorectal cancer liver metastasis
GSM4823015	T1	Male	Yes	R0	Yes	Mut	WT	Mut	20	1	20	1	NeoAdjuvant	colorectal cancer liver metastasis
GSM4823135	T2	Female	Yes	R0	No	Mut	WT	WT	20	1	20	1	NeoAdjuvant	colorectal cancer liver metastasis
GSM4823057	T2	Male	Yes	R0	No	Mut	WT	WT	21	1	21	1	NeoAdjuvant	colorectal cancer liver metastasis
GSM4823113	T3	Female	Yes	R2	Yes	WT	WT	Mut	21	1	21	1	NeoAdjuvant	colorectal cancer liver metastasis
GSM4823107	T1	Male	Yes	R0	No	WT	WT	Mut	22	1	22	1	NeoAdjuvant	colorectal cancer liver metastasis
GSM4823000	T1	Male	Yes	R1	Yes	Mut	WT	Mut	23	1	23	1	NeoAdjuvant	colorectal cancer liver metastasis
GSM4823034	T1	Male	Yes	R0	Yes	Mut	WT	Mut	23	1	23	1	Previous_chemotherapy/NeoAdjuvant	colorectal cancer liver metastasis
GSM4823053	T1	Female	Yes	R2	Yes	Mut	WT	WT	23	1	23	1	Previous_chemotherapy/NeoAdjuvant	colorectal cancer liver metastasis
GSM4823056	T2	Female	Yes	R1	Yes	Mut	WT	Mut	23	1	23	1	NeoAdjuvant	colorectal cancer liver metastasis
GSM4823099	T1	Female	Yes	R1	No	Mut	WT	Mut	24	1	24	1	NeoAdjuvant	colorectal cancer liver metastasis
GSM4822972	T1	Male	Yes	R1	Yes	WT	Mut	Mut	25	1	25	1	NeoAdjuvant	colorectal cancer liver metastasis
GSM4823137	T1	Male	Yes	R1	Yes	WT	WT	Mut	25	1	25	1	Previous_chemotherapy	colorectal cancer liver metastasis
GSM4823086	T1	Male	Yes	R2	Yes	Mut	WT	Mut	26	1	26	1	Previous_chemotherapy/NeoAdjuvant	colorectal cancer liver metastasis
GSM4822921	T4	Male	Yes	R1	No	WT	WT	Mut	27	1	27	1	NeoAdjuvant	colorectal cancer liver metastasis
GSM4823161	T1	Female	Yes	R1	Yes	WT	WT	Mut	27	1	27	1	NeoAdjuvant	colorectal cancer liver metastasis
GSM4822962	T1	Male	Yes	R0	No	WT	WT	Mut	28	1	28	1	NeoAdjuvant	colorectal cancer liver metastasis
GSM4823124	T1	Male	Yes	R1	Yes	Mut	WT	Mut	28	1	28	1	NeoAdjuvant	colorectal cancer liver metastasis
GSM4823156	T1	Female	Yes	R1	No	WT	Mut	Mut	28	1	28	1	Previous_chemotherapy	colorectal cancer liver metastasis
GSM4822968	T3	Male	Yes	R1	No	WT	WT	Mut	29	1	29	1	NeoAdjuvant	colorectal cancer liver metastasis
GSM4823061	T1	Male	Yes	R1	Yes	WT	WT	Mut	29	0	29	0	Previous_chemotherapy	colorectal cancer liver metastasis
GSM4823003	T1	Male	Yes	R1	Yes	Mut	WT	Mut	30	1	30	1	NeoAdjuvant	colorectal cancer liver metastasis
GSM4823026	T1	Female	Yes	R1	Yes	WT	WT	Mut	30	1	30	1	Previous_chemotherapy/NeoAdjuvant	colorectal cancer liver metastasis
GSM4823164	T1	Male	Yes	R1	Yes	Mut	WT	Mut	30	1	30	1	NeoAdjuvant	colorectal cancer liver metastasis
GSM4822977	T1	Male	Yes	R0	No	WT	WT	Mut	31	1	31	1	NeoAdjuvant	colorectal cancer liver metastasis
GSM4823060	T1	Female	Yes	R1	Yes	WT	WT	Mut	31	1	31	1	Previous_chemotherapy/NeoAdjuvant	colorectal cancer liver metastasis
GSM4823085	T1	Female	Yes	R1	No	WT	WT	WT	31	1	31	1	NeoAdjuvant	colorectal cancer liver metastasis
GSM4823091	T1	Male	Yes	R2	Yes	WT	WT	Mut	31	1	31	1	NeoAdjuvant	colorectal cancer liver metastasis
GSM4823119	T1	Female	Yes	R1	No	WT	WT	Mut	31	1	31	1	NeoAdjuvant	colorectal cancer liver metastasis
GSM4823120	T3	Male	Yes	R2	Yes	Mut	WT	WT	32	1	32	1	NeoAdjuvant	colorectal cancer liver metastasis
GSM4822935	T1	Male	Yes	R0	No	Mut	WT	WT	33	1	33	0	Previous_chemotherapy/NeoAdjuvant	colorectal cancer liver metastasis
GSM4822953	T1	Female	Yes	R0	No	Mut	WT	Mut	33	1	33	1	NeoAdjuvant	colorectal cancer liver metastasis
GSM4822991	T1	Female	Yes	R1	No	Mut	WT	WT	33	1	33	1	NeoAdjuvant	colorectal cancer liver metastasis
GSM4823045	T1	Male	Yes	R0	No	WT	WT	WT	33	1	33	1	NeoAdjuvant	colorectal cancer liver metastasis
GSM4823078	T2	Male	Yes	R0	No	Mut	WT	Mut	34	1	34	1	NeoAdjuvant	colorectal cancer liver metastasis
GSM4823101	T1	Male	Yes	R1	Yes	Mut	WT	Mut	34	1	34	1	Previous_chemotherapy/NeoAdjuvant	colorectal cancer liver metastasis
GSM4823170	T1	Male	Yes	R1	No	WT	WT	Mut	34	0	34	0	NeoAdjuvant	colorectal cancer liver metastasis
GSM4823094	T1	Male	Yes	R0	No	WT	WT	Mut	35	1	35	1	NeoAdjuvant	colorectal cancer liver metastasis
GSM4822950	T4	Female	Yes	R1	No	WT	WT	Mut	36	1	36	1	NeoAdjuvant	colorectal cancer liver metastasis
GSM4823115	T1	Male	Yes	R0	No	WT	WT	Mut	36	1	36	1	NeoAdjuvant	colorectal cancer liver metastasis
GSM4823134	T1	Female	Yes	R1	No	WT	Mut	Mut	36	1	36	1	Naive	colorectal cancer liver metastasis
GSM4822934	T1	Male	Yes	R0	No	WT	WT	WT	37	1	37	0	NeoAdjuvant	colorectal cancer liver metastasis
GSM4823032	T1	Male	Yes	R1	No	WT	WT	Mut	38	1	38	1	NeoAdjuvant	colorectal cancer liver metastasis
GSM4823087	T1	Female	Yes	R1	No	WT	WT	WT	38	1	38	1	NeoAdjuvant	colorectal cancer liver metastasis
GSM4823169	T2	Male	Yes	R0	Yes	Mut	WT	Mut	38	1	38	1	Previous_chemotherapy/NeoAdjuvant	colorectal cancer liver metastasis
GSM4823028	T1	Male	Yes	R1	No	WT	WT	Mut	39	1	39	1	NeoAdjuvant	colorectal cancer liver metastasis
GSM4823039	T1	Male	Yes	R1	No	Mut	WT	WT	41	1	41	1	NeoAdjuvant	colorectal cancer liver metastasis
GSM4823083	T3	Male	Yes	R1	No	Mut	WT	WT	41	1	41	1	NeoAdjuvant	colorectal cancer liver metastasis
GSM4823112	T1	Male	Yes	R1	No	WT	WT	Mut	41	1	41	1	Previous_chemotherapy/NeoAdjuvant	colorectal cancer liver metastasis
GSM4822961	T1	Male	Yes	R1	No	Mut	WT	WT	42	1	42	1	NeoAdjuvant	colorectal cancer liver metastasis
GSM4823136	T1	Male	Yes	R0	No	WT	WT	Mut	42	1	42	1	Naive	colorectal cancer liver metastasis
GSM4823174	T1	Female	Yes	R1	No	Mut	WT	Mut	42	1	42	1	NeoAdjuvant	colorectal cancer liver metastasis
GSM4823095	T1	Male	Yes	R0	No	Mut	WT	WT	44	1	44	1	NeoAdjuvant	colorectal cancer liver metastasis
GSM4823155	T2	Male	Yes	R1	No	Mut	WT	Mut	44	0	44	0	NeoAdjuvant	colorectal cancer liver metastasis
GSM4823019	T1	Male	Yes	R0	No	WT	WT	Mut	45	1	45	1	NeoAdjuvant	colorectal cancer liver metastasis
GSM4822966	T3	Female	Yes	R0	No	Mut	WT	Mut	46	1	46	1	NeoAdjuvant	colorectal cancer liver metastasis
GSM4823140	T1	Female	Yes	R1	No	WT	WT	Mut	46	0	46	0	Naive	colorectal cancer liver metastasis
GSM4823141	T1	Male	Yes	R0	No	WT	WT	WT	46	0	46	0	Naive	colorectal cancer liver metastasis
GSM4822923	T2	Female	Yes	R1	No	WT	WT	Mut	47	1	47	1	Previous_chemotherapy/NeoAdjuvant	colorectal cancer liver metastasis
GSM4823100	T3	Female	Yes	R0	No	Mut	WT	WT	48	1	48	1	NeoAdjuvant	colorectal cancer liver metastasis
GSM4823117	T1	Male	Yes	R1	No	WT	WT	Mut	48	1	48	1	Previous_chemotherapy	colorectal cancer liver metastasis
GSM4823121	T3	Male	Yes	R0	Yes	WT	WT	Mut	48	1	48	1	NeoAdjuvant	colorectal cancer liver metastasis
GSM4823022	T2	Male	Yes	R1	Yes	WT	WT	WT	49	1	49	1	NeoAdjuvant	colorectal cancer liver metastasis
GSM4823047	T1	Female	Yes	R1	No	WT	Mut	Mut	49	1	49	1	NeoAdjuvant	colorectal cancer liver metastasis
GSM4822931	T1	Male	Yes	R1	No	WT	WT	Mut	50	1	50	1	Naive	colorectal cancer liver metastasis
GSM4823133	T2	Male	Yes	R1	No	Mut	WT	WT	53	1	53	1	NeoAdjuvant	colorectal cancer liver metastasis
GSM4822903	T1	Male	Yes	R1	No	WT	WT	Mut	56	1	56	1	Previous_chemotherapy/NeoAdjuvant	colorectal cancer liver metastasis
GSM4823123	T1	Male	Yes	R1	No	WT	WT	Mut	58	0	58	0	NeoAdjuvant	colorectal cancer liver metastasis
GSM4823128	T2	Female	Yes	R0	No	Mut	WT	Mut	58	0	58	0	NeoAdjuvant	colorectal cancer liver metastasis
GSM4823132	T1	Female	Yes	R1	No	WT	WT	WT	58	0	58	0	NeoAdjuvant	colorectal cancer liver metastasis
GSM4823049	T1	Male	Yes	R1	No	Mut	WT	Mut	59	1	59	1	NeoAdjuvant	colorectal cancer liver metastasis
GSM4822952	T2	Female	Yes	R1	No	WT	WT	Mut	6	1	6	0	NeoAdjuvant	colorectal cancer liver metastasis
GSM4823096	T2	Male	Yes	R1	Yes	Mut	WT	WT	6	1	6	1	NeoAdjuvant	colorectal cancer liver metastasis
GSM4822904	T1	Male	Yes	R1	No	WT	WT	Mut	60	0	60	0	Previous_chemotherapy/NeoAdjuvant	colorectal cancer liver metastasis
GSM4822906	T2	Female	Yes	R1	No	Mut	WT	WT	60	0	60	0	NeoAdjuvant	colorectal cancer liver metastasis
GSM4822912	T1	Female	Yes	R0	No	WT	WT	WT	60	0	60	0	NeoAdjuvant	colorectal cancer liver metastasis
GSM4822915	T1	Male	Yes	R0	No	WT	WT	WT	60	0	60	0	NeoAdjuvant	colorectal cancer liver metastasis
GSM4822916	T1	Male	Yes	R0	Yes	WT	WT	Mut	60	0	60	0	Previous_chemotherapy/NeoAdjuvant	colorectal cancer liver metastasis
GSM4822926	T1	Female	Yes	R0	Yes	Mut	WT	Mut	60	0	60	0	Naive	colorectal cancer liver metastasis
GSM4822929	T1	Female	Yes	R0	No	WT	WT	WT	60	0	60	0	NeoAdjuvant	colorectal cancer liver metastasis
GSM4822930	T1	Female	Yes	R0	No	Mut	WT	Mut	60	0	60	0	Naive	colorectal cancer liver metastasis
GSM4822932	T1	Female	Yes	R0	No	Mut	WT	Mut	60	0	60	0	Naive	colorectal cancer liver metastasis
GSM4822938	T4	Female	Yes	R1	No	WT	WT	Mut	60	0	60	0	NeoAdjuvant	colorectal cancer liver metastasis
GSM4822939	T1	Female	Yes	R0	No	Mut	WT	WT	60	0	60	0	NeoAdjuvant	colorectal cancer liver metastasis
GSM4822963	T1	Male	Yes	R0	No	WT	WT	WT	60	0	60	0	Previous_chemotherapy	colorectal cancer liver metastasis
GSM4822964	T1	Male	Yes	R1	No	WT	WT	Mut	60	0	60	0	Previous_chemotherapy/NeoAdjuvant	colorectal cancer liver metastasis
GSM4822980	T1	Female	Yes	R1	No	WT	WT	Mut	60	0	60	0	Previous_chemotherapy	colorectal cancer liver metastasis
GSM4822981	T1	Male	Yes	R0	No	WT	WT	WT	60	0	60	0	NeoAdjuvant	colorectal cancer liver metastasis
GSM4822984	T1	Female	Yes	R0	No	WT	WT	Mut	60	0	60	0	NeoAdjuvant	colorectal cancer liver metastasis
GSM4822988	T1	Male	Yes	R0	No	WT	WT	Mut	60	0	60	0	Previous_chemotherapy	colorectal cancer liver metastasis
GSM4822990	T1	Male	Yes	R1	No	WT	WT	Mut	60	0	60	0	Previous_chemotherapy	colorectal cancer liver metastasis
GSM4822996	T1	Female	Yes	R0	No	Mut	WT	WT	60	0	60	0	NeoAdjuvant	colorectal cancer liver metastasis
GSM4823011	T1	Female	Yes	R1	Yes	WT	WT	Mut	60	0	60	0	NeoAdjuvant	colorectal cancer liver metastasis
GSM4823021	T1	Male	Yes	R0	No	WT	WT	Mut	60	0	60	0	NeoAdjuvant	colorectal cancer liver metastasis
GSM4823025	T3	Female	Yes	R1	No	WT	WT	Mut	60	0	60	0	NeoAdjuvant	colorectal cancer liver metastasis
GSM4823029	T1	Male	Yes	R1	No	Mut	WT	Mut	60	0	60	0	NeoAdjuvant	colorectal cancer liver metastasis
GSM4823040	T2	Male	Yes	R1	No	WT	WT	WT	60	0	60	0	NeoAdjuvant	colorectal cancer liver metastasis
GSM4823042	T1	Female	Yes	R0	No	WT	WT	Mut	60	0	60	0	Previous_chemotherapy/NeoAdjuvant	colorectal cancer liver metastasis
GSM4823054	T1	Female	Yes	R0	No	Mut	WT	Mut	60	0	60	0	NeoAdjuvant	colorectal cancer liver metastasis
GSM4823058	T2	Female	Yes	R1	No	WT	WT	Mut	60	0	60	0	NeoAdjuvant	colorectal cancer liver metastasis
GSM4823082	T3	Male	Yes	R0	No	Mut	WT	Mut	60	0	60	0	Previous_chemotherapy/NeoAdjuvant	colorectal cancer liver metastasis
GSM4823084	T1	Male	Yes	R1	No	WT	WT	Mut	60	0	60	0	Naive	colorectal cancer liver metastasis
GSM4823088	T1	Female	Yes	R0	No	WT	WT	Mut	60	0	60	0	NeoAdjuvant	colorectal cancer liver metastasis
GSM4823092	T2	Female	Yes	R0	No	WT	WT	WT	60	0	60	0	Naive	colorectal cancer liver metastasis
GSM4823098	T1	Male	Yes	R0	No	WT	WT	Mut	60	0	60	0	NeoAdjuvant	colorectal cancer liver metastasis
GSM4823102	T1	Female	Yes	R1	No	Mut	WT	WT	60	0	60	0	NeoAdjuvant	colorectal cancer liver metastasis
GSM4823104	T1	Female	Yes	R0	No	WT	Mut	WT	60	0	60	0	NeoAdjuvant	colorectal cancer liver metastasis
GSM4823106	T2	Female	Yes	R0	No	WT	WT	WT	60	0	60	0	Previous_chemotherapy	colorectal cancer liver metastasis
GSM4823108	T1	Female	Yes	R1	No	WT	WT	Mut	60	0	60	0	NeoAdjuvant	colorectal cancer liver metastasis
GSM4823111	T1	Female	Yes	R0	No	WT	WT	Mut	60	0	60	0	NeoAdjuvant	colorectal cancer liver metastasis
GSM4823116	T1	Female	Yes	R1	No	WT	WT	Mut	60	0	60	0	NeoAdjuvant	colorectal cancer liver metastasis
GSM4823118	T2	Male	Yes	R1	No	WT	WT	WT	60	0	60	0	NeoAdjuvant	colorectal cancer liver metastasis
GSM4823144	T4	Male	Yes	R0	Yes	WT	Mut	Mut	60	0	60	0	NeoAdjuvant	colorectal cancer liver metastasis
GSM4823146	T1	Male	Yes	R0	No	Mut	WT	Mut	60	0	60	0	Previous_chemotherapy/NeoAdjuvant	colorectal cancer liver metastasis
GSM4823152	T3	Male	Yes	R0	No	WT	WT	Mut	60	0	60	0	NeoAdjuvant	colorectal cancer liver metastasis
GSM4823031	T1	Male	Yes	R1	No	Mut	WT	Mut	8	1	8	1	NeoAdjuvant	colorectal cancer liver metastasis
GSM4823043	T1	Male	Yes	R2	Yes	Mut	WT	Mut	8	1	8	1	NeoAdjuvant	colorectal cancer liver metastasis
